# Supplementary material for: Naturally Occurring Deletions of Hunchback Binding Sites in the Even-Skipped Stripe 3+7 Enhancer
Source: PLoS One. 2014 May 1;9(5):e91924. doi: 10.1371/journal.pone.0091924 (PMC4006794; doi:10.1371/journal.pone.0091924)
Supplement: Table S1 — Oligonucleotide primers used for PCR amplification, DNA sequencing and/or genotyping. Chimeric primers were used to PCR and sequence the eve locus, with a 5′ tag corresponding to the M13 universal sequencing primers (lowercase). (XLS) [file pone.0091924.s004.xls]

## Sheet: Sheet1
Table S1. Oligonucleotide primers used for PCR amplification, DNA sequencing and/or genotyping. Chimeric primers were used to PCR and sequence the eve locus, with a 5´ tag corresponding to the M13 universal sequencing primers (lowercase).
Name	Sequence
EveMY01-f	tgtaaaacgacggccagtCGGCATTGTTACGGTTTG
EveMY01-r	aggaaacagctatgaccatCTCTCTGTGCGAAGGGATG
EveMY02-f	tgtaaaacgacggccagtATCCTCAGCGCAGATAAACG
EveMY02-r	aggaaacagctatgaccatAACAACGACGACAGGACACA
EveMY03-f	tgtaaaacgacggccagtGAATTTGCTGCGGTGAGTC
EveMY03-r	aggaaacagctatgaccatGCAAATTGAGGCATCTGTGA
EveMY04-f	tgtaaaacgacggccagtAACGTGTCCGATTGATTTGG
EveMY04-r	aggaaacagctatgaccatCAACAAAGTGGCCCAGAAAG
EveMY05-f	tgtaaaacgacggccagtACGCTTTTTGTGGCCTCTT
EveMY05-r	aggaaacagctatgaccatCGGATCTTAAAAACGAGAGCA
EveMY07-f	tgtaaaacgacggccagtGGATGGAAACCACCACATTT
EveMY07-r	aggaaacagctatgaccatATGGCAAGTAAATGGCCAAC
EveMY07-r2	aggaaacagctatgaccatCGAAAACGAGGGAATTATGC
EveMY08-f	tgtaaaacgacggccagtGCATAATTCCCTCGTTTTCG
EveMY08-r	aggaaacagctatgaccatTTTGCATTGGCATTAACTCG
EveMY09-f	tgtaaaacgacggccagtCAAGAAGGCTTGCATGTGG
EveMY09-r	aggaaacagctatgaccatGTTAAGCTCGCGGATCAGG
EveMY10-f	tgtaaaacgacggccagtGGATTAGCCAAGGGCTTGAC
EveMY10-r	aggaaacagctatgaccatTTATGCCGCACGTTTAACAG
EveMY11-f	tgtaaaacgacggccagtCCAAATGGTTATGGCTGGAC
EveMY11-r	aggaaacagctatgaccatCTCGAGTGTGCTGCTCTCAG
EveMY13-f	tgtaaaacgacggccagtCTTTGTCCCGCCTCGTTAT
EveMY13-r	aggaaacagctatgaccatGGACGGGACACGTAGTTCTC
EveMY13-f2	tgtaaaacgacggccagtATTAGCACCGTTCCGCTCAG
EveMY13-r2	aggaaacagctatgaccatGATCCTCTGACGCTTGTCCT
EveMY14-f	tgtaaaacgacggccagtTCCGGATAACTCCTTGAACG
EveMY14-r	aggaaacagctatgaccatCCACACCCAGTCCGGTATAG
EveMY15-f	tgtaaaacgacggccagtCATATGCATCATCCGCACAT
EveMY15-r	aggaaacagctatgaccatCCAGAGAGCCAGGTCCATAA
EveMY15-f2	tgtaaaacgacggccagtCTACACGCCCTACCACATCC
EveMY15-r2	aggaaacagctatgaccatATCGGGAACCCTTACTCCTG
Adam-f1	tgtaaaacgacggccagtAACAGAAGCACCAGCCAAAC
Adam-r1	aggaaacagctatgaccatTTTCCGAGTGCAAGATTTCC
Adam-f2	tgtaaaacgacggccagtTAAGGCGCTAAAAGCCAAAC
Adam-r2	aggaaacagctatgaccatTTAGCATTGGCCTTTTCCAG
EveMY16-f1	tgtaaaacgacggccagtCAGGGAAACTGTGGCAAATC
EveMy16-r1	aggaaacagctatgaccatCGGATTCATCAGTTCCCATC
EveMy16-f2	tgtaaaacgacggccagtAGGAGTAAGGGTTCCCGATG
EveMy16-r2	aggaaacagctatgaccatTATCCTGCCTTTGGGTTGAC
CE1033Kr730_f	GGTTTTCCTATTGCACCACA
CE1033Kr730_r	TGACTTCTTAATTGCCGACG
C2001Act57b_F	TGGCCGATATAGTGGGAGAA
C2001Act57b_R	ACTAAAGTATCGCCGCGTTG
C2005Rpl29_F	GTCAGTGGCATGTTGTTTCG
C2005Rpl29_R	TACGTTTTTCGCACACTGGA
C2006RpL30_F	TGGGTACCACGTTTGTGTTG
C2006RpL30_R	CCTCCTTGGAGCTCCCTAAT
CE1021evepro_F	AAAGATTCGCTCATCCGCTA
CE1021evepro_R	TGGTGGCTCTCCATGTTGTA
CE1049AntpP2_F	GGCGAATTTTCCATGTCATT
CE1049AntpP2_R	ACAATGCCGCCATTTATCAT
CE1063Krpro_F	GGGATCGTTTTTCGCTTTC
CE1063Krpro_R	TTTGTGCGTCTTGAAGCATT
CE1131Sal_F	TGATCTACTTAAGGAGGAATTTGC
CE1131Sal_R	TGCGACAAGCATATGACAGTT
CE1149enpro_F	AGTAGGCCAGGAAAATGGCT
CE1149enpro_R	TCCTTTGCCCCATAAATCAG
CE1159tllpro_F	GGACTAGAAGCGAACCCACA
CE1159tllpro_R	TGTTGTCTGCTGTGAGGACC
CE1162hbpro_F	AGCTGCATTCGTTTAGGGAA
CE1162hbpro_R	CGATCTTCGGGTGAACTTGT
CE1181Ubxbxd_F	TTTTTCATGGATAGCAGCCC
CE1181Ubxbxd_R	CAGGTTCCTCATTGAAAACACA
CE1201ems _F	AGGTGTTGAATGCCAAGAGG
CE1201ems _R	TCCGCTTAGTACGTGTGTGC
EveEhb8d_f	CCGTTTGTTTATGCCAGTTTG
EveEhb8d_r	AACAAACTGGCATAAACAAACG
Evewt_ir3	TCGTAAAAACGTGAATGCCA
Eve_if6	GTTCCCATTTCCCAGCTTCT
Eve_ir8	AAAATCGCTGCTCCTGAAGA
