# Supplementary material for: Naturally Occurring Deletions of Hunchback Binding Sites in the Even-Skipped Stripe 3+7 Enhancer
Source: PLoS One. 2014 May 1;9(5):e91924. doi: 10.1371/journal.pone.0091924 (PMC4006794; doi:10.1371/journal.pone.0091924)
Supplement: Supporting information S1 — Alignment of population sequencing of a part of evenskipped stripes 3+7 enhancer from North Carolina, in fasta format. (TXT) [file pone.0091924.s010.txt]

>N080_s37e_part
GCTCTACTTACCTGCAATTGTGGCCATAACTCGCACTGCTCTCGTTTTTAAGATCCGTTT
GTTTGTGTTTGTTTGTCCGCGATGGCATTCACGTTTTTACGAGCTCGTTCCTTCGGGTCC
AACCATGTCCAAAATTATGCCAGTTTGTTTTGTCTCTGGCAATTATTGGAAATTTCATTG
GGTCGATTGGGTCGCTGTCTTCCTTGCTCTTCCCTTGAGAAAAGTGAATAGGTTGTGCCA
TAAAAATCGCTGCTCCTGAAGA
>N003_s37e_part
GCTCTACTTACCTGCAATTGTGGCCATAACTCGCACTGCTCTCGTTTTTAAGATCCGTTT
GTTTGTGTTTGTTTGTCCGCGATGGCATTCACGTTTTTACGAGCTCGTTCCTTCGGGTCC
AACCATGTCCAGAATTATGCCAGTTTGTTTTGTCTCTGGCAATTATTGGAAATTTCATTG
GGTCGATT---TCGCTGCCTTCCTTGCTCTTCCCTCGGGAAAAGTGAATAGGTTGTGCCA
TAAAAATCGCTGCTCCTGAAGA
>N005_s37e_part
GCTCTACTTACCTGCAATTGTGGCCATAACTCGCACTGCTCTCGTTTTTAAGATCCGTTT
GTTTGTGTTTGTTTGTCCGCGATGGCATTCACGTTTTTACGAGCTCGTTCCTTCGGGTCC
AACCATGTCCAAAATTATCCCAGTTTGTTTTGTCTCTGGCAATTATTGGAAATTTCATTG
GGTCGATT---TCGCTGCCTTCCTTGCTCTTCCCTCGGGAAAAGTGAATAGGTTGTGCCA
TAAAAATCGCTGCTCCTGAAGA
>N007_s37e_part
GCTCTACTTACCTGCAATTGTGGCCATAACTCGCACTGCTCTCGTTTTTAAGATCCGTTT
GTTTGTGTTTGTTTGTCCGCGATGGCATTCACGTTTTTACGAGCTCGTTCCTTCGGGTCC
AACCATGTCCAAAATTATCCCAGTTTGTTTTGTCTCTGGCAATTATTGGAAATTTCATTG
GGTCGATT---TCGCTGCCTTCCTTGCTCTTCCCTTGAGAAAAGTGAATAGGTTGTGCCA
TAAAAATCGCTGCTCCTGAAGA
>N008_s37e_part
GCTCTACTTACCTGCAATTGTGGCCATAACTCGCACTGCTCTCGTTTTTAAGATCCGTTT
GTTTGTGTTTGTTTGTCCGCGATGGCATTCACGTTTTTACGAGCTCGTTCCTTCGGGTCC
AACCATGTCCAGAATTATGCCAGTTTGTTTTGTCTCTGGCAATTATTGGAAATTTCATTG
GGTCGATT---TCGCTGCCTTCCTTGCTCTTCCCTCGGGAAAAGTGAATAGGTTGTGCCA
TAAAAATCGCTGCTCCTGAAGA
>N011_s37e_part
GCTCTACTTACCTGCAATTGTGGCCATAACTCGCACTGCTCTCGTTTTTAAGATCCGTTT
GTTTGTGTTTGTTTGTCCGCGATGGCATTCACGTTTTTACGAGCTCGTTCCTTCGGGTCC
AACCATGTCCAGAATTATGCCAGTTTGTTTTGTCTCTGGCAATTATTGGAAATTTCATTG
GGTCGATT---TCGCTGCCTTCCTTGCTCTTCCCTCGGGAAAAGTGAATAGGTTGTGCCA
TAAAAATCGCTGCTCCTGAAGA
>N012_s37e_part
GCTCTACTTACCTGCAATTGTGGCCATAACTCGCACTGCTCTCGTTTTTAAGATCTGTTT
GTTTGTGTTTGTTTGTCCGCGATGGCATTCACGTTTTTACGAGCTCGTTCCTTCGGGTCC
AACCATGTCCAGAATTATGCCAGTTTGTTTTGTCTCTGGCAATTATTGGAAATTTCATTG
GGTCGATT---TCGCTGCCTTCCTTGCTCTTCCCTCGGGAAAAGTGAATAGGTTGTGCCA
TAAAAATCGCTGCTCCTGAAGA
>N013_s37e_part
GCTCTACTTACCTGCAATTGTGGCCATAACTCGCACTGCTCTCGTTTTTAAGATCCGTTT
GTTTGTGTTTGTTTGTCCGCGATGGCATTCACGTTTTTACGAGCTCGTTCCTTCGGGTCC
AACCATGTCCAGAATTATGCCAGTTTGTTTTGTCTCTGGCAATTATTGGAAATTTCATTG
GGTCGATT---TCGCTGCCTTCCTTGCTCTTCCCTCGGGAAAAGTGAATAGGTTGTGCCA
TAAAAATCGCTGCTCCTGAAGA
>N014_s37e_part
GCTCTACTTACCTGCAATTGTGGCCATAACTCGCACTGCTCTCGTTTTTAAGATCTGTTT
GTTTGTGTTTGTTTGTCCGCGATGGCATTCACGTTTTTACGAGCTCGTTCCTTCGGGT--
--------CCAAAATTATGCCAGTTTGTTTTGTCTCTGGCAATTATTGGAAATTTCATTG
GGTCGATT---TCGCTGCCTTCCTTGCTCTTCCCTCGGGAAAAGTGAATAGGTTGTGCCA
TAAAAATCGCTGCTCCTGAAGA
>N017_s37e_part
GCTCTACTTACCTGCAATTGTGGCCATAACTCGCACTGCTCTCGTTTTTAAGATCCGTTT
GTTTGTGTTTGTTTGTCCGCGATGGCATTCACGTTTTTACGAGCTCGTTCCTTCGGGTCC
AACCATGTCCAAAATTATCCCAGTTTGTTTTGTCTCTGGCAATTATTGGAAATTTCATTG
GGTCGATT---TCGCTGCCTTCCTTGCTCTTCCCTTGAGAAAAGTGAATAGGTTGTGCCA
TAAAAATCGCTGCTCCTGAAGA
>N021_s37e_part
GCTCTACTTACCTGCAATTGTGGCCATAACTCGCACTGCTCTCGTTTTTAAGATCCGTTT
GTTTGTGTTTGTTTGTCCGCGATGGCATTCACGTTTTTACGAGCTCGTTCCTTCGGGTCC
AACCATGTCCAGAATTATGCCAGTTTGTTTTGTCTCTGGCAATTATTGGAAATTTCATTG
GGTCGATT---TCGCTGCCTTCCTTGCTCTTCCCTCGGGAAAAGTGAATAGGTTGTGCCA
TAAAAATCGCTGCTCCTGAAGA
>N026_s37e_part
GCTCTACTTACCTGCAATTGTGGCCATAACTCGCACTGCTCTCGTTTTTAAGATCCGTTT
GTTTGTGTTTGTTTGTCCGCGATGGCATTCACGTTTTTACGAGCTCGTTCCTTCGGGT--
--------CCAAAATTATGCCAGTTTGTTTTGTCTCTGGCAATTATTGGAAATTTCATTG
GGTCGATT---TCGCTGCCTTCCTTGCTCTTCCCTTGAGAAAAGTGAATAGGTTGTGCCA
TAAAAATCGCTGCTCCTGAAGA
>N027_s37e_part
GCTCTACTTACCTGCAATTGTGGCCATAACTCGCACTGCTCTCGTTTTTAAGATCCGTTT
GTTTGTGTTTGTTTGTCCGCGATGGCATTCACGTTTTTACGAGCTCGTTCCTTCGGGTCC
AACCATGTCCAAAATTATCCCAGTTTGTTTTGTCTCTGGCAATTATTGGAAATTTCATTG
GGTCGATT---TCGCTGCCTTCCTTGCTCTTCCCTTGAGAAAAGTGAATAGGTTGTGCCA
TAAAAATCGCTGCTCCTGAAGA
>N028_s37e_part
GCTCTACTTACCTGCAATTGTGGCCATAACTCGCACTGCTCTCGTTTTTAAGATCCGTTT
GTTTGTGTTTGTTTGTCCGCGATGGCATTCACGTTTTTACGAGCTCGTTCCTTCGGGTCC
AACCATGTCCAAAATTATGCCAGTTTGTTTTGTCTCTGGCAATTATTGGAAATTTCATTG
GGTCGATT---TCGCTGCCTTCCTTGCTCTTCCCTTGAGAAAAGTGAATAGGTTGTGCCA
TAAAAATCGCTGCTCCTGAAGA
>N029_s37e_part
GCTCTACTTACCTGCAATTGTGGCCATAACTCGCACTGCTCTCGTTTTTAAGATCCGTTT
GTTTGTGTTTGTTTGTCCGCGATGGCATTCACGTTTTTACGAGCTCGTTCCTTCGGGTCC
AACCATGTCCAGAATTATGCCAGTTTGTTTTGTCTCTGGCAATTATTGGAAATTTCATTG
GGTCGATT---TCGCTGCCTTCCTTGCTCTTCCCTCGGGAAAAGTGAATAGGTTGTGCCA
TAAAAATCGCTGCTCCTGAAGA
>N030_s37e_part
GCTCTACTTACCTGCAATTGTGGCCATAACTCGCACTGCTCTCGTTTTTAAGATCTGTTT
GTTTGTGTTTGTTTGTCCGCGATGGCATTCACGTTTTTACGAGCTCGTTCCTTCGGGT--
--------CCAAAATTATGCCAGTTTGTTTTGTCTCTGGCAATTATTGGAAATTTCATTG
GGTCGATT---TCGCTGCCTTCCTTGCTCTTCCCTCGGGAAAAGTGAATAGGTTGTGCCA
TAAAAATCGCTGCTCCTGAAGA
>N033_s37e_part
GCTCTACTTACCTGCAATTGTGGCCATAACTCGCACTGCTCTCGTTTTTAAGATCCGTTT
GTTTGTGTTTGTTTGTCCGCGATGGCATTCACGTTTTTACGAGCTCGTTCCTTCGGGTCC
AACCATGTCCAGAATTATGCCAGTTTGTTTTGTCTCTGGCAATTATTGGAAATTTCATTG
GGTCGATT---TCGCTGCCTTCCTTGCTCTTCCCTCGGGAAAAGTGAATAGGTTGTGCCA
TAAAAATCGCTGCTCCTGAAGA
>N035_s37e_part
GCTCTACTTACCTGCAATTGTGGCCATAACTCGCACTGCTCTCGTTTTTAAGATCCGTTT
GTTTGTGTTTGTTTGTCCGCGATGGCATTCACGTTTTTACGAGCTCGTTCCTTCGGGTTC
AACCATGTCCAAAATTATGCCAGTTTGTTTTGTCTCTGGCAATTATTGGAAATTTCATTG
GGTCGATT---TCGCTGCCTTCCTTGCTCTTCCCTTGAGAAAAGTGAATAGGTTGTGCCA
TAAAAATCGCTGCTCCTGAAGA
>N037_s37e_part
GCTCTACTTACCTGCAATTGTGGCCATAACTCGCACTGCTCTCGTTTTTAAGATCCGTTT
GTTTGTGTTTGTTTGTCCGCGATGGCATTCACGTTTTTACGAGCTCGTTCCTTCGGGTTC
AACCATGTCCAAAATTATGCCAGTTTGTTTTGTCTCTGGCAATTATTGGAAATTTCATTG
GGTCGATT---TCGCTGCCTTCCTTGCTCTTCCCTTGAGAAAAGTGAATAGGTTGTGCCA
TAAAAATCGCTGCTCCTGAAGA
>N039_s37e_part
GCTCTACTTACCTGCAATTGTGGCCATAACTCGCACTGCTCTCGTTTTTAAGATCCGTTT
GTTTGTGTTTGTTTGTCCGCGATGGCATTCACGTTTTTACGAGCTCGTTCCTTCGGGTTC
AACCATGTCCAAAATTATGCCAGTTTGTTTTGTCTCTGGCAATTATTGGAAATTTCATTG
GGTCGATT---TCGCTGCCTTCCTTGCTCTTCCCTTGAGAAAAGTGAATAGGTTGTGCCA
TAAAAATCGCTGCTCCTGAAGA
>N040_s37e_part
GCTCTACTTACCTGCAATTGTGGCCATAACTCGCACTGCTCTCGTTTTTAAGATCTGTTT
GTTTGTGTTTGTTTGTCCGCGATGGCATTCACGTTTTTACGAGCTCGTTCCTTCGGGT--
--------CCAAAATTATGCCAGTTTGTTTTGTCTCTGGCAATTATTGGAAATTTCATTG
GGTCGATT---TCGCTGCCTTCCTTGCTCTTCCCTCGGGAAAAGTGAATAGGTTGTGCCA
TAAAAATCGCTGCTCCTGAAGA
>N042_s37e_part
GCTCTACTTACCTGCAATTGTGGCCATAACTCGCACTGCTCTCGTTTTTAAGATCTGTTT
GTTTGTGTTTGTTTGTCCGCGATGGCATTCACGTTTTTACGAGCTCGTTCCTTCGGGT--
--------CCAAAATTATGCCAGTTTGTTTTGTCTCTGGCAATTATTGGAAATTTCATTG
GGTCGATT---TCGCTGCCTTCCTTGCTCTTCCCTCGGGAAAAGTGAATAGGTTGTGCCA
TAAAAATCGCTGCTCCTGAAGA
>N044_s37e_part
GCTCTACTTACCTGCAATTGTGGCCATAACTCGCACTGCTCTCGTTTTTAAGATCCGTTT
GTTTGTGTTTGTTTGTCCGCGATGGCATTCACGTTTTTACGAGCTCGTTCCTTCGGGTCC
AACCATGTCCAAAATTATCCCAGTTTGTTTTGTCTCTGGCAATTATTGGAAATTTCATTG
GGTCGATT---TCGCTGCCTTCCTTGCTCTTCCCTTGAGAAAAGTGAATAGGTTGTGCCA
TAAAAATCGCTGCTCCTGAAGA
>N046_s37e_part
GCTCTACTTACCTGCAATTGTGGCCATAACTCGCACTGCTCTCGTTTTTAAGATCCGTTT
GTTTGTGTTTGTTTGTCCGCGATGGCATTCACGTTTTTACGAGCTCGTTCCTTCGGGTCC
AACCATGTCCAGAATTATGCCAGTTTGTTTTGTCTCTGGCAATTATTGGAAATTTCATTG
GGTCGATT---TCGCTGCCTTCCTTGCTCTTCCCTCGGGAAAAGTGAATAGGTTGTGCCA
TAAAAATCGCTGCTCCTGAAGA
>N047_s37e_part
GCTCTACTTACCTGCAATTGTGGCCATAACTCGCACTGCTCTCGTTTTTAAGATCCGTTT
GTTTGTGTTTGTTTGTCCGCGATGGCATTCACGTTTTTACGAGCTCGTTCCTTCGGGTCC
AACCATGTCCAGAATTATGCCAGTTTGTTTTGTCTCTGGCAATTATTGGAAATTTCATTG
GGTCGATT---TCGCTGCCTTCCTTGCTCTTCCCTCGGGAAAAGTGAATAGGTTGTGCCA
TAAAAATCGCTGCTCCTGAAGA
>N049_s37e_part
GCTCTACTTACCTGCAATTGTGGCCATAACTCGCACTGCTCTCGTTTTTAAGATCTGTTT
GTTTGTGTTTGTTTGTCCGCGATGGCATTCACGTTTTTACGAGCTCGTTCCTTCGGGT--
--------CCAAAATTATGCCAGTTTGTTTTGTCTCTGGCAATTATTGGAAATTTCATTG
GGTCGATT---TCGCTGCCTTCCTTGCTCTTCCCTCGGGAAAAGTGAATAGGTTGTGCCA
TAAAAATCGCTGCTCCTGAAGA
>N057_s37e_part
GCTCTACTTACCTGCAATTGTGGCCATAACTCGCACTGCTCTCGTTTTTAAGATCTGTTT
GTTTGTGTTTGTTTGTCCGCGATGGCATTCACGTTTTTACGAGCTCGTTCCTTCGGGT--
--------CCAAAATTATGCCAGTTTGTTTTGTCTCTGGCAATTATTGGAAATTTCATTG
GGTCGATT---TCGCTGCCTTCCTTGCTCTTCCCTCGGGAAAAGTGAATAGGTTGTGCCA
TAAAAATCGCTGCTCCTGAAGA
>N065_s37e_part
GCTCTACTTACCTGCAATTGTGGCCATAACTCGCACTGCTCTCGTTTTTAAGATCTGTTT
GTTTGTGTTTGTTTGTCCGCGATGGCATTCACGTTTTTACGAGCTCGTTCCTTCGGGT--
--------CCAAAATTATGCCAGTTTGTTTTGTCTCTGGCAATTATTGGAAATTTCATTG
GGTCGATT---TCGCTGCCTTCCTTGCTCTTCCCTCGGGAAAAGTGAATAGGTTGTGCCA
TAAAAATCGCTGCTCCTGAAGA
>N070_s37e_part
GCTCTACTTACCTGCAATTGTGGCCATAACTCGCACTGCTCTCGTTTTTAAGATCCGTTT
GTTTGTGTTTGTTTGTCCGCGATGGCATTCACGTTTTTACGAGCTCGTTCCTTCGGGTCC
AACCATGTCCAAAATTATCCCAGTTTGTTTTGTCTCTGGCAATTATTGGAAATTTCATTG
GGTCGATT---TCGCTGCCTTCCTTGCTCTTCCCTTGAGAAAAGTGAATAGGTTGTGCCA
TAAAAATCGCTGCTCCTGAAGA
>N077_s37e_part
GCTCTACTTACCTGCAATTGTGGCCATAACTCGCACTGCTCTCGTTTTTAAGATCCGTTT
GTTTGTGTTTGTTTGTCCGCGATGGCATTCACGTTTTTACGAGCTCGTTCCTTCGGGTCC
AACCATGTCCAGAATTATGCCAGTTTGTTTTGTCTCTGGCAATTATTGGAAATTTCATTG
GGTCGATT---TCGCTGCCTTCCTTGCTCTTCCCTCGGGAAAAGTGAATAGGTTGTGCCA
TAAAAATCGCTGCTCCTGAAGA
>N079_s37e_part
GCTCTACTTACCTGCAATTGTGGCCATAACTCGCACTGCTCTCGTTTTTAAGATCCGTTT
GTTTGTGTTTGTTTGTCCGCGATGGCATTCACGTTTTTACGAGCTCGTTCCTTCGGGT--
--------CCAAAATTATGCCAGTTTGTTTTGTCTCTGGCAATTATTGGAAATTTCATTG
GGTCGATT---TCGCTGCCTTCCTTGCTCTTCCCTTGAGAAAAGTGAATAGGTTGTGCCA
TAAAAATCGCTGCTCCTGAAGA
>N081_s37e_part
GCTCTACTTACCTGCAATTGTGGCCATAACTCGCACTGCTCTCGTTTTTAAGATCCGTTT
GTTTGTGTTTGTTTGTCCGCGATGGCATTCACGTTTTTACGAGCTCGTTCCTTCGGGTCC
AACCATGTCCAAAATTATGCCAGTTTGTTTTGTCTCTGGCAATTATTGGAAATTTCATTG
GGTCGATT---TCGCTGCCTTCCTTGCTCTTCCCTTGAGAAAAGTGAATAGGTTGTGCCA
TAAAAATCGCTGCTCCTGAAGA
>N082_s37e_part
GCTCTACTTACCTGCAATTGTGGCCATAACTCGCACTGCTCTCGTTTTTAAGATCCGTTT
GTTTGTGTTTGTTTGTCCGCGATGGCATTCACGTTTTTACGAGCTCGTTCCTTCGGGTTC
AACCATGTCCAAAATTATGCCAGTTTGTTTTGTCTCTGGCAATTATTGGAAATTTCATTG
GGTCGATT---TCGCTGCCTTCCTTGCTCTTCCCTTGAGAAAAGTGAATAGGTTGTGCCA
TAAAAATCGCTGCTCCTGAAGA
>N098_s37e_part
GCTCTACTTACCTGCAATTGTGGCCATAACTCGCACTGCTCTCGTTTTTAAGATCCGTTT
GTTTGTGTTTGTTTGTCCGCGATGGCATTCACGTTTTTACGAGCTCGTTCCTTCGGGTCC
AACCATGTCCAAAATTATCCCAGTTTGTTTTGTCTCTGGCAATTATTGGAAATTTCATTG
GGTCGATT---TCGCTGCCTTCCTTGCTCTTCCCTTGAGAAAAGTGAATAGGTTGTGCCA
TAAAAATCGCTGCTCCTGAAGA
>N102_s37e_part
GCTCTACTTACCTGCAATTGTGGCCATAACTCGCACTGCTCTCGTTTTTAAGATCTGTTT
GTTTGTGTTTGTTTGTCCGCGATGGCATTCACGTTTTTACGAGCTCGTTCCTTCGGGT--
--------CCAAAATTATGCCAGTTTGTTTTGTCTCTGGCAATTATTGGAAATTTCATTG
GGTCGATT---TCGCTGCCTTCCTTGCTCTTCCCTCGGGAAAAGTGAATAGGTTGTGCCA
TAAAAATCGCTGCTCCTGAAGA
>N103_s37e_part
GCTCTACTTACCTGCAATTGTGGCCATAACTCGCACTGCTCTCGTTTTTAAGATCCGTTT
GTTTGTGTTTGTTTGTCCGCGATGGCATTCACGTTTTTACGAGCTCGTTCCTTCGGGT--
--------CCAAAATTATGCCAGTTTGTTTTGTCTCTGGCAATTATTGGAAATTTCATTG
GGTCGATT---TCGCTGCCTTCCTTGCTCTTCCCTTGAGAAAAGTGAATAGGTTGTGCCA
TAAAAATCGCTGCTCCTGAAGA
>N108_s37e_part
GCTCTACTTACCTGCAATTGTGGCCATAACTCGCACTGCTCTCGTTTTTAAGATCCGTTT
GTTTGTGTTTGTTTGTCCGCGATGGCATTCACGTTTTTACGAGCTCGTTCCTTCGGGTCC
AACCATGTCCAAAATTATGCCAGTTTGTTTTGTCTCTGGCAATTATTGGAAATTTCATTG
GGTCGATT---TCGCTGCCTTCCTTGCTCTTCCCTTGAGAAAAGTGAATAGGTTGTGCCA
TAAAAATCGCTGCTCCTGAAGA
>N110_s37e_part
GCTCTACTTACCTGCAATTGTGGCCATAACTCGCACTGCTCTCGTTTTTAAGATCTGTTT
GTTTGTGTTTGTTTGTCCGCGATGGCATTCACGTTTTTACGAGCTCGTTCCTTCGGGT--
--------CCAAAATTATGCCAGTTTGTTTTGTCTCTGGCAATTATTGGAAATTTCATTG
GGTCGATT---TCGCTGCCTTCCTTGCTCTTCCCTCGGGAAAAGTGAATAGGTTGTGCCA
TAAAAATCGCTGCTCCTGAAGA
>N111_s37e_part
GCTCTACTTACCTGCAATTGTGGCCATAACTCGCACTGCTCTCGTTTTTAAGATCCGTTT
GTTTGTGTTTGTTTGTCCGCGATGGCATTCACGTTTTTACGAGCTCGTTCCTTCGGGTCC
AACCATGTCCAAAATTATCCCAGTTTGTTTTGTCTCTGGCAATTATTGGAAATTTCATTG
GGTCGATT---TCGCTGCCTTCCTTGCTCTTCCCTTGAGAAAAGTGAATAGGTTGTGCCA
TAAAAATCGCTGCTCCTGAAGA
>N115_s37e_part
GCTCTACTTACCTGCAATTGTGGCCATAACTCGCACTGCTCTCGTTTTTAAGATCTGTTT
GTTTGTGTTTGTTTGTCCGCGATGGCATTCACGTTTTTACGAGCTCGTTCCTTCGGGT--
--------CCAAAATTATGCCAGTTTGTTTTGTCTCTGGCAATTATTGGAAATTTCATTG
GGTCGATT---TCGCTGCCTTCCTTGCTCTTCCCTCGGGAAAAGTGAATAGGTTGTGCCA
TAAAAATCGCTGCTCCTGAAGA
>N127_s37e_part
GCTCTACTTACCTGCAATTGTGGCCATAACTCGCACTGCTCTCGTTTTTAAGATCCGTTT
GTTTGTGTTTGTTTGTCCGCGATGGCATTCACGTTTTTACGAGCTCGTTCCTTCGGGTCC
AACCATGTCCAAAATTATCCCAGTTTGTTTTGTCTCTGGCAATTATTGGAAATTTCATTG
GGTCGATT---TCGCTGCCTTCCTTGCTCTTCCCTTGAGAAAAGTGAATAGGTTGTGCCA
TAAAAATCGCTGCTCCTGAAGA
>N131_s37e_part
GCTCTACTTACCTGCAATTGTGGCCATAACTCGCACTGCTCTCGTTTTTAAGATCCGTTT
GTTTGTGTTTGTTTGTCCGCGATGGCATTCACGTTTTTACGAGCTCGTTCCTTCGGGTCC
AACCATGTCCAAAATTATGCCAGTTTGTTTTGTCTCTGGCAATTATTGGAAATTTCATTG
GGTCGATT---TCGCTGCCTTCCTTGCTCTTCCCTTGAGAAAAGTGAATAGGTTGTGCCA
TAAAAATCGCTGCTCCTGAAGA
>N135_s37e_part
GCTCTACTTACCTGCAATTGTGGCCATAACTCGCACTGCTCTCGTTTTTAAGATCCGTTT
GTTTGTGTTTGTTTGTCCGCGATGGCATTCACGTTTTTACGAGCTCGTTCCTTCGGGTCC
AACCATGTCCAAAATTATCCCAGTTTGTTTTGTCTCTGGCAATTATTGGAAATTTCATTG
GGTCGATT---TCGCTGCCTTCCTTGCTCTTCCCTTGAGAAAAGTGAATAGGTTGTGCCA
TAAAAATCGCTGCTCCTGAAGA
>N010_s37e_part
GCTCTACTTACCTGCAATTGTGGCCATAACTCGCACTGCTCTCGTTTTTAAGATCCGTTT
GTTT--------------------------------------------------------
----------------ATGCCAGTTTGTTTTGTCTCTGGCAATTATTGGAAATTTCATTG
GGTCGATTGGGTCGCTGTCTTCCTTGCTCTTCCCTCGGGAAAAGTGAATAGGTTGTGCCA
TAAAAATCGCTGCTCCTGAAGA
>N025_s37e_part
GCTCTACTTACCTGCAATTGTGGCCATAACTCGCACTGCTCTCGTTTTTAAGATCCGTTT
GTTT--------------------------------------------------------
----------------ATGCCAGTTTGTTTTGTCTCTGGCAATTATTGGAAATTTCATTG
GGTCGATTGGGTCGCTGTCTTCCTTGCTCTTCCCTCGGGAAAAGTGAATAGGTTGTGCCA
TAAAAATCGCTGCTCCTGAAGA
>N041_s37e_part
GCTCTACTTACCTGCAATTGTGGCCATAACTCGCACTGCTCTCGTTTTTAAGATCCGTTT
GTTT--------------------------------------------------------
----------------ATGCCAGTTTGTTTTGTCTCTGGCAATTATTGGAAATTTCATTG
GGTCGATTGGGTCGCTGTCTTCCTTGCTCTTCCCTCGGGAAAAGTGAATAGGTTGTGCCA
TAAAAATCGCTGCTCCTGAAGA
>N050_s37e_part
GCTCTACTTACCTGCAATTGTGGCCATAACTCGCACTGCTCTCGTTTTTAAGATCCGTTT
GTTT--------------------------------------------------------
----------------ATGCCAGTTTGTTTTGTCTCTGGCAATTATTGGAAATTTCATTG
GGTCGATTGGGTCGCTGTCTTCCTTGCTCTTCCCTCGGGAAAAGTGAATAGGTTGTGCCA
TAAAAATCGCTGCTCCTGAAGA
>N051_s37e_part
GCTCTACTTACCTGCAATTGTGGCCATAACTCGCACTGCTCTCGTTTTTAAGATCCGTTT
GTTT--------------------------------------------------------
----------------ATGCCAGTTTGTTTTGTCTCTGGCAATTATTGGAAATTTCATTG
GGTCGATTGGGTCGCTGTCTTCCTTGCTCTTCCCTCGGGAAAAGTGAATAGGTTGTGCCA
TAAAAATCGCTGCTCCTGAAGA
>N063_s37e_part
GCTCTACTTACCTGCAATTGTGGCCATAACTCGCACTGCTCTCGTTTTTAAGATCCGTTT
GTTT--------------------------------------------------------
----------------ATGCCAGTTTGTTTTGTCTCTGGCAATTATTGGAAATTTCATTG
GGTCGATTGGGTCGCTGTCTTCCTTGCTCTTCCCTCGGGAAAAGTGAATAGGTTGTGCCA
TAAAAATCGCTGCTCCTGAAGA
>N064_s37e_part
GCTCTACTTACCTGCAATTGTGGCCATAACTCGCACTGCTCTCGTTTTTAAGATCCGTTT
GTTT--------------------------------------------------------
----------------ATGCCAGTTTGTTTTGTCTCTGGCAATTATTGGAAATTTCATTG
GGTCGATTGGGTCGCTGTCTTCCTTGCTCTTCCCTCGGGAAAAGTGAATAGGTTGTGCCA
TAAAAATCGCTGCTCCTGAAGA
>N066_s37e_part
GCTCTACTTACCTGCAATTGTGGCCATAACTCGCACTGCTCTCGTTTTTAAGATCCGTTT
GTTT--------------------------------------------------------
----------------ATGCCAGTTTGTTTTGTCTCTGGCAATTATTGGAAATTTCATTG
GGTCGATTGGGTCGCTGTCTTCCTTGCTCTTCCCTCGGGAAAAGTGAATAGGTTGTGCCA
TAAAAATCGCTGCTCCTGAAGA
>N067_s37e_part
GCTCTACTTACCTGCAATTGTGGCCATAACTCGCACTGCTCTCGTTTTTAAGATCCGTTT
GTTT--------------------------------------------------------
----------------ATGCCAGTTTGTTTTGTCTCTGGCAATTATTGGAAATTTCATTG
GGTCGATTGGGTCGCTGTCTTCCTTGCTCTTCCCTCGGGAAAAGTGAATAGGTTGTGCCA
TAAAAATCGCTGCTCCTGAAGA
>N075_s37e_part
GCTCTACTTACCTGCAATTGTGGCCATAACTCGCACTGCTCTCGTTTTTAAGATCCGTTT
GTTT--------------------------------------------------------
----------------ATGCCAGTTTGTTTTGTCTCTGGCAATTATTGGAAATTTCATTG
GGTCGATTGGGTCGCTGTCTTCCTTGCTCTTCCCTCGGGAAAAGTGAATAGGTTGTGCCA
TAAAAATCGCTGCTCCTGAAGA
>N088_s37e_part
GCTCTACTTACCTGCAATTGTGGCCATAACTCGCACTGCTCTCGTTTTTAAGATCCGTTT
GTTT--------------------------------------------------------
----------------ATGCCAGTTTGTTTTGTCTCTGGCAATTATTGGAAATTTCATTG
GGTCGATTGGGTCGCTGTCTTCCTTGCTCTTCCCTCGGGAAAAGTGAATAGGTTGTGCCA
TAAAAATCGCTGCTCCTGAAGA
>N095_s37e_part
GCTCTACTTACCTGCAATTGTGGCCATAACTCGCACTGCTCTCGTTTTTAAGATCCGTTT
GTTT--------------------------------------------------------
----------------ATGCCAGTTTGTTTTGTCTCTGGCAATTATTGGAAATTTCATTG
GGTCGATTGGGTCGCTGTCTTCCTTGCTCTTCCCTCGGGAAAAGTGAATAGGTTGTGCCA
TAAAAATCGCTGCTCCTGAAGA
>N100_s37e_part
GCTCTACTTACCTGCAATTGTGGCCATAACTCGCACTGCTCTCGTTTTTAAGATCCGTTT
GTTT--------------------------------------------------------
----------------ATGCCAGTTTGTTTTGTCTCTGGCAATTATTGGAAATTTCATTG
GGTCGATTGGGTCGCTGTCTTCCTTGCTCTTCCCTCGGGAAAAGTGAATAGGTTGTGCCA
TAAAAATCGCTGCTCCTGAAGA
>N105_s37e_part
GCTCTACTTACCTGCAATTGTGGCCATAACTCGCACTGCTCTCGTTTTTAAGATCCGTTT
GTTT--------------------------------------------------------
----------------ATGCCAGTTTGTTTTGTCTCTGGCAATTATTGGAAATTTCATTG
GGTCGATTGGGTCGCTGTCTTCCTTGCTCTTCCCTCGGGAAAAGTGAATAGGTTGTGCCA
TAAAAATCGCTGCTCCTGAAGA
>N114_s37e_part
GCTCTACTTACCTGCAATTGTGGCCATAACTCGCACTGCTCTCGTTTTTAAGATCCGTTT
GTTT--------------------------------------------------------
----------------ATGCCAGTTTGTTTTGTCTCTGGCAATTATTGGAAATTTCATTG
GGTCGATTGGGTCGCTGTCTTCCTTGCTCTTCCCTCGGGAAAAGTGAATAGGTTGTGCCA
TAAAAATCGCTGCTCCTGAAGA
>N116_s37e_part
GCTCTACTTACCTGCAATTGTGGCCATAACTCGCACTGCTCTCGTTTTTAAGATCCGTTT
GTTT--------------------------------------------------------
----------------ATGCCAGTTTGTTTTGTCTCTGGCAATTATTGGAAATTTCATTG
GGTCGATTGGGTCGCTGTCTTCCTTGCTCTTCCCTCGGGAAAAGTGAATAGGTTGTGCCA
TAAAAATCGCTGCTCCTGAAGA
>N126_s37e_part
GCTCTACTTACCTGCAATTGTGGCCATAACTCGCACTGCTCTCGTTTTTAAGATCCGTTT
GTTT--------------------------------------------------------
----------------ATGCCAGTTTGTTTTGTCTCTGGCAATTATTGGAAATTTCATTG
GGTCGATTGGGTCGCTGTCTTCCTTGCTCTTCCCTCGGGAAAAGTGAATAGGTTGTGCCA
TAAAAATCGCTGCTCCTGAAGA
>N128_s37e_part
GCTCTACTTACCTGCAATTGTGGCCATAACTCGCACTGCTCTCGTTTTTAAGATCCGTTT
GTTT--------------------------------------------------------
----------------ATGCCAGTTTGTTTTGTCTCTGGCAATTATTGGAAATTTCATTG
GGTCGATTGGGTCGCTGTCTTCCTTGCTCTTCCCTCGGGAAAAGTGAATAGGTTGTGCCA
TAAAAATCGCTGCTCCTGAAGA
>N129_s37e_part
GCTCTACTTACCTGCAATTGTGGCCATAACTCGCACTGCTCTCGTTTTTAAGATCCGTTT
GTTT--------------------------------------------------------
----------------ATGCCAGTTTGTTTTGTCTCTGGCAATTATTGGAAATTTCATTG
GGTCGATTGGGTCGCTGTCTTCCTTGCTCTTCCCTCGGGAAAAGTGAATAGGTTGTGCCA
TAAAAATCGCTGCTCCTGAAGA
>N138_s37e_part
GCTCTACTTACCTGCAATTGTGGCCATAACTCGCACTGCTCTCGTTTTTAAGATCCGTTT
GTTT--------------------------------------------------------
----------------ATGCCAGTTTGTTTTGTCTCTGGCAATTATTGGAAATTTCATTG
GGTCGATTGGGTCGCTGTCTTCCTTGCTCTTCCCTCGGGAAAAGTGAATAGGTTGTGCCA
TAAAAATCGCTGCTCCTGAAGA
