# Supplementary material for: Naturally Occurring Deletions of Hunchback Binding Sites in the Even-Skipped Stripe 3+7 Enhancer
Source: PLoS One. 2014 May 1;9(5):e91924. doi: 10.1371/journal.pone.0091924 (PMC4006794; doi:10.1371/journal.pone.0091924)
Supplement: Supporting information S2 — Alignment of population sequencing of a part of the hunchback regulatory region from North Carolina, in fasta format. (TXT) [file pone.0091924.s011.txt]

>NC002_hb_region
tcatttgcggtttataaatatatcccgtataatatgtgcatatttatttttatgcgccta
acaaagccccatttgtttgaaatgcgctcagttctttttgtcggcaaacattaaaactgt
cggatgacaatcaattctgcaaaagatcgtgcaataatgattcccatcatcatcctaaac
aaaaaaaaa
>NC004_hb_region
tcatttgcggtttataaatatatcccgtataatatgtgcatatttatttttatgcgccta
acaaagccccatttgtttgaaatgcgctcagttctttttgtcggcaaacattaaaactgt
cggatgacaatcaattctgcaaaagatcgtgcaataatgattcccatcatcatcctaaac
aaaaaaaaa
>NC028_hb_region
tcatttgcggtttataaatatatcccgtataatatgtgcatatttatttttatgcgccta
acaaagccccatttgtttgaaatgcgctcagttctttttgtcggcaaacattaaaactgt
cggatgacaatcaattctgcaaaagatcgtgcaataatgattcccatcatcatcctaaac
aaaaaaaaa
>NC008_hb_region
tcatttgcggtttataaatatatcccgtataatatgtgcatatttatttttatgcgccta
acaaagccccatttgtttgaaatgcgctcagttctttttgtcggcaaacattaaaactgt
cggatgacaatcaattctgcaaaagatcgtgcaataatgattcccatcatcatcctaaac
aaaaaaaaa
>NC026_hb_region
tcatttgcggtttataaatatatcccgtataatatgtgcatatttatttttatgcgccta
acaaagccccatttgtttgaaatgcgctcagttctttttgtcggcaaacattaaaactgt
cggatgacaatcaattctgcaaaagatcgtgcaataatgattcccatcatcatcctaaac
aaaaaaaaa
>NC019_hb_region
tcatttgcggtttataaatatatcccgtataatatgtgcatatttatttttatgcgccta
acaaagccccatttgtttgaaatgcgctcagttctttttgtcggcaaacattaaaactgt
cggatgacaatcaattctgcaaaagatcgtgcaataatgattcccatcatcatcctaaac
aaaaaaaaa
>NC005_hb_region
tcatttgcggtttataaatatatcccgtataatatgtgcatatttatttttatgcgccta
acaaagccccatttgtttgaaatgcgctcagttctttttgtcggcaaacattaaaactgt
cggatgacaatcaattctgcaaaagatcgtgcaataatgattcccatcatcatcctaaac
aaaaaaaaa
>NC021_hb_region
tcatttgcggtttataaatatatcccgtataatatgtgcatatttatttttatgcgccta
acaaagccccatttgtttgaaatgcgctcagttctttttgtcggcaaacattaaaactgt
cggatgacaatcaattctgcaaaagatcgtgcaataatgattcccatcatcatcctaaac
aaaaaaaaa
>NC023_hb_region
tcatttgcggtttataaatatatcccgtataatatgtgcatatttatttttatgcgccta
acaaagccccatttgtttgaaatgcgctcagttctttttgtcggcaaacattaaaactgt
cggatgacaatcaattctgcaaaagatcgtgcaataatgattcccatcatcatcctaaac
aaaaaaaaa
>NC009_hb_region
tcatttgcggtttataaatatatcccgtataatatgtgcatatttatttttatgcgccta
acaaagccccatttgtttgaaatgcgctcagttctttttgtcggcaaacattaaaactgt
cggatgacaatcaattctgcaaaagatcgtgcaataatgattcccatcatcatcctaaac
aaaaaaaaa
>NC011_hb_region
tcatttgcggtttataaatatatcccgtataatatgtgcatatttatttttatgcgccta
acaaagccccatttgtttgaaatgcgctcagttctttttgtcggcaaacattaaaactgt
cggatgacaatcaattctgcaaaagatcgtgcaataatgattcccatcatcatcctaaac
aaaaaaaaa
>NC024_hb_region
tcatttgcggtttataaatatatcccgtataatatgtgcatatttatttttatgcgccta
acaaagccccatttgtttgaaatgcgctcagttctttttgtcggcaaacattaaaactgt
cggatgacaatcaattctgcaaaagatcgtgcaataatgattcccatcatcatcctaaac
aaaaaaaaa
>NC017_hb_region
tcatttgcggtttataaatatatcccgtataatatgtgcatatttatttttatgcgccta
acaaagccccatttgtttgaaatgcgctcagttctttttgtcggcaaacattaaaactgt
cggatgacaatcaattctgcaaaagatcgtgcaataatgattcccatcatcatcctaaac
aaaaaaaaa
>NC018_hb_region
tcatttgcggtttataaatatatcccgtataatatgtgcatatttatttttatgcgccta
acaaagccccatttgtttgaaatgcgctcagttctttttgtcggcaaacattaaaactgt
cggatgacaatcaattctgcaaaagatcgtgcaataatgattcccatcatcatcctaaac
aaaaaaaaa
